# Supplementary material for: Sequential Infiltration Synthesis into Maltoheptaose and Poly(styrene): Implications for Sub-10 nm Pattern Transfer
Source: Polymers (Basel). 2022 Feb 10;14(4):654. doi: 10.3390/polym14040654 (PMC8878060; doi:10.3390/polym14040654)
Supplement: Supplementary file 1 [file polymers-14-00654-s001.zip]

Archive with 1 entries (1 files):
- polymers-1515432-supplementary.pdf
